# Supplementary material for: Deep Transfer Learning Links Benign Glands to Prostate Cancer Progression via Transcriptomics
Source: Genomics Proteomics Bioinformatics. 2025 Nov 29;23(6):qzaf119. doi: 10.1093/gpbjnl/qzaf119 (PMC13222491; doi:10.1093/gpbjnl/qzaf119)
Supplement: qzaf119_Supplementary_Data [file qzaf119_supplementary_data.zip]

Archive with 13 entries (13 files):
- Table S1.xlsx
- Table S2.xlsx
- Figure S1.tif
- Figure S2.tif
- Figure S3.tif
- Figure S4.tif
- Figure S5.tif
- Figure S6.tif
- Figure S7.tif
- Figure S8.tif
- Figure S9.tif
- File S1.docx
- Supplementary material captions.docx
