# Supplementary material for: Deep Transfer Learning Links Benign Glands to Prostate Cancer Progression via Transcriptomics
Source: Genomics Proteomics Bioinformatics. 2025 Nov 29;23(6):qzaf119. doi: 10.1093/gpbjnl/qzaf119 (PMC13222491; doi:10.1093/gpbjnl/qzaf119)
Supplement: qzaf119_Supplementary_Data [file qzaf119_supplementary_data.zip › Table S1.xlsx]

## Sheet: Sheet1
GO	Enrichment term	FDR B&H P-value
Molecular Function	Cell adhesion molecule binding	8.94e-08
	MHC Class II protein complex binding	2.15e-11
	MHC protein complex binding	8.06e-10
Biological Process	response to organic cyclic compound	9.76e-09
	response to wounding	8.28e-07
	antigen processing and presentation of peptide or polysaccharide antigen via MHC class II	7.33e-07
	response to hormone	1.01e-06
	epithelium development	1.4e-06
	regulation of cell migration	1.4e-06
	negative regulation of cell population proliferation	1.93e-06
Cellular Component	Lysosome	1.84e-17
	Lytic vacuole	1.84e-17
	Collagen-containing extracellular matrix	5.38e-17
	External encapsulated structure	7.17e-15
Interactions	FN1	3.62e-16
	METTL14	2.24e-12
	UBQLN2	2.24e-12
	SQSTM1	3.1e-12
	PINK1	3.16e-12
Pathway	Ensemble of genes encoding core extracellular matrix	9.12e-08
	Antigen processing and presentation	9.12e-08
Disease	Degenerative polyarthritis	1.52e-14
	Nasopharyngeal carcinoma	8.12e-12
	Neoplasm Invasiveness	3.13e-11
	Chronic Obstructive Airway Disease	2.46e-14
	Pancreatic Ductal Adenocarcinoma	1.46e-08
