# Supplementary material for: Deep Transfer Learning Links Benign Glands to Prostate Cancer Progression via Transcriptomics
Source: Genomics Proteomics Bioinformatics. 2025 Nov 29;23(6):qzaf119. doi: 10.1093/gpbjnl/qzaf119 (PMC13222491; doi:10.1093/gpbjnl/qzaf119)
Supplement: qzaf119_Supplementary_Data [file qzaf119_supplementary_data.zip › Table S2.xlsx]

## Sheet: Sheet1
Supp. Table 2 - Patient Baseline Clinical Data
Patient ID	Age at diagnosis	Years to distant recurrence	Years to last follow-up	ISUP Grade	N stage	5-year distant metastasis
Patient 1	61	NA	8.75	5	1	No
Patient 2	63	NA	7.5	5	1	No
Patient 3	70	NA	11.43	5	1	No
Patient 4	60	NA	7.59	5	0	No
Patient 5	59	3.58	3.82	5	1	Yes
Patient 6	50	1.17	7.84	5	0	Yes
Patient 7	61	1.21	7.03	5	1	Yes
Patient 8	70	0.3	6.34	5	1	Yes
T-test P-value for age:	0.5375
